# Supplementary material for: Playground lead levels in rubber, soil, sand, and mulch surfaces in Boston
Source: PLoS One. 2019 Apr 25;14(4):e0216156. doi: 10.1371/journal.pone.0216156 (PMC6483242; doi:10.1371/journal.pone.0216156)
Supplement: S2 File — Detailed data on XRF sampled concentrations for the top versus underside of playground surface rubber samples. (CSV) [file pone.0216156.s002.csv]

	PlaygroundID	SampleNum	MeasureNum	Pb	Pb.Error	UnderRubber	FullID	MaterialNum	SampleType
3	h15	rubber1	1	38.15	7.85	0	h15-rubber1-1	1	rubber
4	h15	rubber1	2	52.63	9.58	1	h15-rubber1-2	1	rubber
7	h20	rubber1	1	6.285	8.38	0	h20-rubber1-1	1	rubber
8	h20	rubber1	2	20.53	6.88	0	h20-rubber1-2	1	rubber
17	h3	rubber1	1	26.32	7.56	0	h3-rubber1-1	1	rubber
18	h3	rubber1	2	27.89	7.99	0	h3-rubber1-2	1	rubber
31	h35	rubber1	1	17.95	7.26	0	h35-rubber1-1	1	rubber
32	h35	rubber1	2	29.94	8.95	1	h35-rubber1-2	1	rubber
33	h35	rubber2	1	14.22	7.2	1	h35-rubber2-1	2	rubber
34	h35	rubber2	2	8.0025	10.67	1	h35-rubber2-2	2	rubber
35	h35	rubber2	3	10.14	6.2	0	h35-rubber2-3	2	rubber
44	h36	rubber1	1	26.25	7.31	1	h36-rubber1-1	1	rubber
45	h36	rubber1	2	12.43	6.41	0	h36-rubber1-2	1	rubber
50	h37	rubber1	1	27.23	10.59	1	h37-rubber1-1	1	rubber
51	h37	rubber1	2	6.6	8.8	0	h37-rubber1-2	1	rubber
60	h7	rubber1	1	8.3925	11.19	0	h7-rubber1-1	1	rubber
61	h7	rubber1	2	8.3025	11.07	0	h7-rubber1-2	1	rubber
68	h9	rubber1	1	5.79	7.72	0	h9-rubber1-1	1	rubber
69	h9	rubber1	2	18.08	6.55	1	h9-rubber1-2	1	rubber
76	l10	rubber1	1	6.99	9.32	0	l10-rubber1-1	1	rubber
77	l10	rubber1	2	6.2175	8.29	1	l10-rubber1-2	1	rubber
86	l13	rubber1	1	7.5975	10.13	0	l13-rubber1-1	1	rubber
87	l13	rubber1	2	6.345	8.46	1	l13-rubber1-2	1	rubber
96	l2	rubber1	1	19.05	7.85	1	l2-rubber1-1	1	rubber
97	l2	rubber1	2	68.94	9.84	0	l2-rubber1-2	1	rubber
102	l26	rubber1	1	7.7175	10.29	0	l26-rubber1-1	1	rubber
103	l26	rubber1	2	6.8025	9.07	0	l26-rubber1-2	1	rubber
111	l33	rubber1	1	150.49	17.59	0	l33-rubber1-1	1	rubber
112	l33	rubber1	2	78.51	12.14	1	l33-rubber1-2	1	rubber
113	l33	rubber2	1	8.9625	11.95	0	l33-rubber2-1	2	rubber
114	l33	rubber2	2	6.705	8.94	1	l33-rubber2-2	2	rubber
117	l5	rubber1	1	6.9225	9.23	0	l5-rubber1-1	1	rubber
118	l5	rubber1	2	12.83	6.22	1	l5-rubber1-2	1	rubber
127	l51	rubber1	1	6.72	8.96	0	l51-rubber1-1	1	rubber
128	l51	rubber1	2	10.53	6.15	1	l51-rubber1-2	1	rubber
136	l7	rubber1	1	27.4	8.39	0	l7-rubber1-1	1	rubber
137	l7	rubber1	2	23.54	6.95	1	l7-rubber1-2	1	rubber
144	l9	rubber1	1	126.6	11.8	0	l9-rubber1-1	1	rubber
145	l9	rubber1	2	19.79	8.28	1	l9-rubber1-2	1	rubber
155	m11	rubber1	1	5.685	7.58	0	m11-rubber1-1	1	rubber
156	m11	rubber1	2	6.225	8.3	1	m11-rubber1-2	1	rubber
163	m12	rubber1	1	13.9	6.09	1	m12-rubber1-1	1	rubber
164	m12	rubber1	2	12.52	7.23	0	m12-rubber1-2	1	rubber
169	m22	rubber1	1	13.96	5.97	1	m22-rubber1-1	1	rubber
170	m22	rubber1	2	6.0075	8.01	0	m22-rubber1-2	1	rubber
173	m25	rubber1	1	60.47	13.23	0	m25-rubber1-1	1	rubber
174	m25	rubber1	2	46	12.32	0	m25-rubber1-2	1	rubber
177	m26	rubber1	1	65.79	11.44	0	m26-rubber1-1	1	rubber
178	m26	rubber1	2	67.7	12.54	0	m26-rubber1-2	1	rubber
187	m3	rubber1	1	16.37	5.99	1	m3-rubber1-1	1	rubber
188	m3	rubber1	2	6.99	9.32	0	m3-rubber1-2	1	rubber
193	m32	rubber1	1	7.0275	9.37	0	m32-rubber1-1	1	rubber
194	m32	rubber1	2	11.52	6.06	1	m32-rubber1-2	1	rubber
199	m5	rubber1	1	7.0425	9.39	0	m5-rubber1-1	1	rubber
200	m5	rubber1	2	10.31	5.52	1	m5-rubber1-2	1	rubber
203	m8	rubber1	1	5.8275	7.77	1	m8-rubber1-1	1	rubber
204	m8	rubber1	2	6.6	8.8	0	m8-rubber1-2	1	rubber
205	m8	rubber1	3	14.08	6.7	1	m8-rubber1-3	1	rubber
